# Supplementary material for: Application of an Ultrasonic Nebulizer Closet in the Disinfection of Textiles and Footwear
Source: Int J Environ Res Public Health. 2022 Aug 23;19(17):10472. doi: 10.3390/ijerph191710472 (PMC9518335; doi:10.3390/ijerph191710472)
Supplement: Supplementary file 1 [file ijerph-19-10472-s001.zip]

Archive with 1 entries (1 files):
- ijerph-1827494-supplementary.pdf
